# Supplementary material for: No evidence for an S cone contribution to acute neuroendocrine and alerting responses to light
Source: Curr Biol. 2019 Dec 16;29(24):R1297–8. doi: 10.1016/j.cub.2019.11.031 (PMC6926470; doi:10.1016/j.cub.2019.11.031)
Supplement: Table S1 — Irradiance spectra. [file mmc2.zip]

Archive with 1 entries (1 files):
- mmc2.csv
